# Supplementary material for: Fabrication of 3D Porous and Flexible Thermoplastic Polyurethane/Carbon Nanotube Composites Towards High-Performance Microwave Absorption
Source: Molecules. 2025 Sep 3;30(17):3610. doi: 10.3390/molecules30173610 (PMC12430016; doi:10.3390/molecules30173610)
Supplement: Supplementary file 1 [file molecules-30-03610-s001.zip]

Archive with 1 entries (1 files):
- molecules-3812138-supplementary.pdf
